# Supplementary material for: Measurements of left ventricular myocardial longitudinal systolic displacement using spectral and colour tissue Doppler: time for a reassessment?
Source: Cardiovasc Ultrasound. 2009 Mar 17;7:12. doi: 10.1186/1476-7120-7-12 (PMC2661320; doi:10.1186/1476-7120-7-12)
Supplement: Additional file 1 — Table S1. Clinical characteristics of the studied population. Demographics and clinical data on the population studied [file 1476-7120-7-12-S1.xls]

## Sheet: Table 1
	Table 1. Clinical characteristics of the studied
	population
				Men	Women
	Number (n)			31	26
	Age (mean±SD, years)			50±16	51±17
	BSA (m2)			1.94±0.22	1.75±0.17***
	LV mass (g)			101±24	91±31
	LV ejection fraction (%)			59±7	56±11
	Wall motion abnormalities (n)			5	7
	Hypertension (n)			3	5
	Diabetes mellitus (n)			2	2
	Chronic obstructive lung disease (n)			1	3
	Ischemic cardiomyopathy (n)			1	2
	*** p<0.001
