# Supplementary material for: Measurements of left ventricular myocardial longitudinal systolic displacement using spectral and colour tissue Doppler: time for a reassessment?
Source: Cardiovasc Ultrasound. 2009 Mar 17;7:12. doi: 10.1186/1476-7120-7-12 (PMC2661320; doi:10.1186/1476-7120-7-12)
Supplement: Additional file 2 — Table S2. LV myocardial longitudinal systolic displacement measured with anatomic M-mode, and with colour and spectral TD using different filter and gain settings. The data presented provide myocardial systolic longitudinal displacement values measured with 3 different echo modalities, i.e. anatomic M-mode, colour TD and spectral TD. [file 1476-7120-7-12-S2.xls]

## Sheet: Table2
	Table 2. LV myocardial longitudinal systolic displacement measured with anatomic M-mode, and with colour and
	spectral TD using different filter and gain settings
	Modality				Systolic myocardial displacement
					mean±SD (n)
			Septal wall	Lateral wall	Inferior wall	Anterior wall	All walls
	Colour TD *
	no filter		11.5±2.6 (57)1	11.3±2.6 (57)1	12.2±2.6 (56)1	10.7±2.9 (56)1	11.32±2.47 (226)1
	30 ms filter		11.4±2.6 (57)2	11.2±2.6 (57)2	12.1±2.5 (56)2	10.7±2.7 (56)2	11.26±2.45 (226)2
	50 ms filter		11.3±2.6 (57)3	11.2±2.6 (57)3	12.0±2.4 (56)3	10.6±2.7 (56)3	11.18±2.43 (226)3
	70 ms filter		11.2±2.6 (57)4	11.1±2.6 (57)4	12.0±2.4 (56)4	10.6±2.7 (56)4	11.12±2.44 (226)4
	Anatomic M-mode *		10.4±2.5 (57)5	11.8±2.7 (57)5	11.6±2.6 (56)5	10.9±2.9 (56)5	11.09±2.53 (226)5
	Spectral TD **
	Desaturated gain		14.7±3.1 (57)6	15.4±3.8 (55)6*	15.7±3.3 (57)6	14.2±3.3 (56)6	14.79±3.13 (225)6
	50% saturated gain		16.2±3.2 (57)7	17.6±4.0 (55)7	17.7±3.5 (57)7	16.4±3.8 (56)7	16.77±3.35 (225)7
	100% saturated gain		18.8±3.6 (57)	20.7±4.3 (55)	20.6±3.8 (57)	19.4±4.1 (56)	19.59±3.73 (225)
	1 p<0.001 vs. 30ms, 50ms, and 70ms filter, anatomic M-mode, desaturated, 50% saturated, and 100% saturated gain
	2 p<0.001 vs. 50ms, and 70ms filter, anatomic M-mode, desaturated, 50% saturated, and 100% saturatedand gain
	3 p<0.001 vs. 70ms filter, anatomic M-mode, desaturated, 50% saturated, and 100% saturated gain
	4 p<0.001 vs. anatomic M-mode, desaturated, 50% saturated, and 100% saturated gain
	5 p<0.001 vs. desaturated, 50% saturated, and 100% saturated gain
	6 p<0.001 vs. 50% and 100% saturated gain
	7 p<0.001 vs. 100% saturated gain
	* In 1 case, the listed measurments in anterior and inferior LV wall could not be successfully performed due to suboptimal image quality
	** In 1 case of anterior LV wall and 2 cases of lateral LV wall, the listed measurments could not be successfully performed due to suboptimal image quality
