# Supplementary material for: Measurements of left ventricular myocardial longitudinal systolic displacement using spectral and colour tissue Doppler: time for a reassessment?
Source: Cardiovasc Ultrasound. 2009 Mar 17;7:12. doi: 10.1186/1476-7120-7-12 (PMC2661320; doi:10.1186/1476-7120-7-12)
Supplement: Additional file 3 — Table S3. Mean differences and limits of agreement (mean ± 2SD) for LV myocardial longitudinal systolic displacement values obtained with anatomic M-mode, colour TD without temporal filtering, and spectral TD with 50% offline gain saturation. The data presented give mean values and limits of agreement for myocardial systolic displacement measured with 3 different echo modalities, i.e. anatomic M-mode, colour TD and spectral TD. [file 1476-7120-7-12-S3.xls]

## Sheet: Table3
	Table 3. Mean differences and limits of agreement (mean± 2SD) for LV myocardial longitudinal systolic
	displacement values obtained with anatomic M-mode, colour TD without temporal filtering, and spectral
	TD with 50% offline gain saturation
		Anatomic M-mode	Anatomic M-mode	Colour TD
		minus	minus	minus
		Spectral TD	Colour TD	Spectral TD
		(mm)	(mm)	(mm)
	All four walls
	Mean difference ± SD	-5.9±2.2	-0.2±0.8	-5.7±2.1
	Limits of agreement	-10.3 to -1.5	-1.8 to 1.4	-9.9 to -1.5
	Septal wall
	Mean difference ± SD	-5.8±1.9	-1.0±1.1	-4.8±1.8
	Limits of agreement	-9.6 to -2.0	-3.2 to 1.2	-8.4 to -1.2
	Lateral wall
	Mean difference ± SD	-5.7±2.5	0.5±1.5	-6.3±2.3
	Limits of agreement	-10.7 to -0.7	-2.5 to 3.5	-10.9 to -1.7
	Inferior wall
	Mean difference ± SD	-6.1±2.2	-0.6±1.4	-5.5±1.9
	Limits of agreement	-10.5 to -1.7	-3.4 to 2.2	-9.3 to -1.7
	Anterior wall
	Mean difference ± SD	-5.5±2.6	0.2±1.3	-5.7±2.4
	Limits of agreement	-10.7 to -0.3	-2.4 to 2.8	-10.5 to -0.9
