# Supplementary material for: Measurements of left ventricular myocardial longitudinal systolic displacement using spectral and colour tissue Doppler: time for a reassessment?
Source: Cardiovasc Ultrasound. 2009 Mar 17;7:12. doi: 10.1186/1476-7120-7-12 (PMC2661320; doi:10.1186/1476-7120-7-12)
Supplement: Additional file 4 — Table S4. Mean differences and limits of agreement (mean ± 2SD) for LV myocardial longitudinal systolic displacement values obtained with unfiltered and maximally filtered colour TD, and with minimally and maximally gain saturated spectral TD. The data presented provide mean values and limits of agreement for myocardial systolic displacement measured with temporally filtered colour TD and offline gain modulated spectral TD. [file 1476-7120-7-12-S4.xls]

## Sheet: Table4
		Table 4. Mean differences and limits of agreement (mean ± 2SD) for LV myocardial longitudinal
		systolic displacement values obtained with unfiltered and maximally filtered colour TD, and with
		minimally and maximally gain saturated spectral TD
			Colour TD - no temporal filter	Spectral TD - desaturated gain
			minus	minus
			Colour TD - 70ms filter	Spectral TD - 100% saturated gain
			(mm)	(mm)
		Septal wall
		Mean difference ± SD	0.2±0.2	-4.1±1.2
		Limits of agreement	-0.2 to 0.6	-6.5 to -1.7
		Lateral wall
		Mean difference ± SD	0.2±0.3	-5.3±1.4
		Limits of agreement	-0.4 to 0.8	-8.1 to -2.5
		Inferior wall
		Mean difference ± SD	0.2±0.3	-6.4±2.8
		Limits of agreement	-0.4 to 0.8	-12.0 to -0.8
		Anterior wall
		Mean difference ± SD	0.1±0.3	-4.5±2.4
		Limits of agreement	-0.5 to 0.7	-9.3 to 0.3
